# Supplementary material for: Embryos assist morphogenesis of others through calcium and ATP signaling mechanisms in collective teratogen resistance
Source: Nat Commun. 2024 Jan 17;15:535. doi: 10.1038/s41467-023-44522-2 (PMC10794468; doi:10.1038/s41467-023-44522-2)
Supplement: Supplementary file 9 — Source Data [file 41467_2023_44522_MOESM9_ESM.xlsx]

## Sheet: Figure 1c
Thioridazine Survival Curve
Group Size	Percent Survival
1	0	0	0
5	0	0	0
25	12	18	11
75	32	37	41
100	95	82	78
300	85	100	97

## Sheet: Figure1e
Thioridazine induced percent defects
		LargeThio						SmallThio																		SmallControl
Square Head		26.6667	21.6667	21.6667	22	23	21	38	39	39	48	47	33
Hyperpigment		22.3333	21.6667	21.6667	39.6667	64.3333	57.3333	65	39	39	83	70	29

## Sheet: Figure1f
Absorbance
WT Control	Thioridazine Hyperpigment
0.432	0.619
0.461	0.613
0.427	0.614

## Sheet: Figure1h
Width Measurement
Control	Thio
242.559	39.2125
261.753	11.366
279.391	20.0551

## Sheet: Figure2b
Group Size	Percent forskolin induced hyperpigmentation
25	100	92	88
50	94	80	84
300	18.6667	11	12

## Sheet: Figure2d
Group Size	Percent defect induced by nicotine
10	100	90	100
25	100	92	92
50	60.8	40	40
75	30.5	29.3	40
125	9.6	4.8	16

## Sheet: Figure2f
Group Size	Percent Defect induced by kir6.1
10	100	100	100
25	95.652	86.957	82
50	79.167	88	72
100	56.842	56.989	49

## Sheet: Figure3b
Groups	Percent defect with thioridazine treatment
150 wt	44	49	41
150 Albino	49	41	43
300 wt	21	22	19
300 albino	25	24	22
150wt + 150 albino	19	21	23

## Sheet: Figure3c
Group	Thioridazine induced percent defect
150 treated wt + 150 untreated albino wt	33.33	37.67	40
300 wt treated	26.6667	21.6667	21.6667
150 treated wt	35	41	32

## Sheet: Figure3d
Groups	brain defects			square head
Nicotine	17	27	22	0	4	2
Thioridazine	0	0	0	80	79	83
Mixed	7	12	18	76	79	75

[truncated: 11 more sheets: Figure6b, Figure6c, Figure7b, Figure7c, Figure7d, Figure 8c, Figure 8e, Figure 8f, Figure 8g, Supp Fig 1, Supp Fig 7]
